# Supplementary material for: Bacteria Detected in both Urine and Open Wounds in Nursing Home Residents: a Pilot Study
Source: mSphere. 2019 Aug 28;4(4):e00463-19. doi: 10.1128/mSphere.00463-19 (PMC6714893; doi:10.1128/mSphere.00463-19)
Supplement: TABLE S2 [file mSphere.00463-19-st002.xlsx]

## Sheet: Sheet1
Resident	Sampling Timepoint	Site	MALDI	Sanger_27F_RDP	OTU_ID_mothur_final.fasta
1	1	urine	Enterobacter asburiae	Enterobacter	OTU0001_Enterobacteriaceae_unclassified
1	1	wound	Serratia marcescens	Serratia	OTU0003_Escherichia/Shigella
1	1	wound	Acinetobacter baumannii	Acinetobacter	OTU0005_Acinetobacter
2	1	urine	Enterococcus faecalis	Enterococcus	OTU0004_Enterococcus
2	1	wound	Pseudomonas aeruginosa	unclassified_Pseudomonadaceae	OTU0002_Pseudomonas
2	1	wound	Enterococcus faecalis	Enterococcus	OTU0004_Enterococcus
2	1	wound	Staphylococcus aureus	Staphylococcus	OTU0009_Staphylococcus
3	1	urine	Enterococcus faecalis	Enterococcus	OTU0004_Enterococcus
3	1	urine	Escherichia coli	Escherichia	OTU0003_Escherichia/Shigella
3	1	urine	Citrobacter farmeri	Citrobacter	OTU0001_Enterobacteriaceae_unclassified
3	1	wound	Enterococcus faecalis	Enterococcus	OTU0004_Enterococcus
3	1	wound	Escherichia coli	Escherichia	OTU0003_Escherichia/Shigella
3	1	wound	Citrobacter farmeri	Citrobacter	OTU0001_Enterobacteriaceae_unclassified
4	3	urine	Klebsiella pneumoniae	Klebsiella	OTU0001_Enterobacteriaceae_unclassified
4	3	urine	Enterococcus faecalis	Enterococcus	OTU0004_Enterococcus
4	3	wound	Enterococcus faecalis	Enterococcus	OTU0004_Enterococcus
4	3	wound	Staphylococcus aureus	Staphylococcus	OTU0009_Staphylococcus
4	3	wound	Providencia rettgeri	Provindencia	OTU0014_Providencia
5	1	urine	Enterococcus faecalis	Enterococcus	OTU0004_Enterococcus
5	1	urine	Citrobacter amalonaticus	Citrobacter	OTU0001_Enterobacteriaceae_unclassified
5	1	urine	Pseudomonas aeruginosa	unclassified_Pseudomonadaceae	OTU0002_Pseudomonas
5	1	wound	Enterococcus faecalis	Enterococcus	OTU0004_Enterococcus
5	1	wound	Staphylococcus aureus	Staphylococcus	OTU0009_Staphylococcus
5	1	wound	Staphylococcus epidermidis	Staphylococcus	OTU0009_Staphylococcus
5	1	wound	Pseudomonas aeruginosa	Pseudomonas	OTU0002_Pseudomonas
6	3	urine	Enterococcus faecalis	Enterococcus	OTU0004_Enterococcus
6	3	wound	Pseudomonas aeruginosa	Pseudomonas	OTU0002_Pseudomonas
7	1	urine	Acinetobacter baumannii	Acinetobacter	OTU0005_Acinetobacter
7	1	urine	Enterococcus faecalis	Enterococcus	OTU0004_Enterococcus
7	1	urine	Proteus mirabilis	Proteus	OTU0019_Proteus
7	1	urine	Staphylococcus epidermidis	Staphylococcus	OTU0009_Staphylococcus
7	1	urine	Corynebacterium aurimucosum	Corynebacterium
7	1	wound	Pseudomonas aeruginosa	Pseudomonas	OTU0002_Pseudomonas
7	1	wound	Enterococcus faecalis	Enterococcus	OTU0004_Enterococcus
7	1	wound	Staphylococcus aureus	Staphylococcus	OTU0009_Staphylococcus
7	1	wound	Streptococcus mitis	Streptococcus	OTU0012_Streptococcus
7	2	urine	Corynebacterium aurimucosum	Corynebacterium
7	2	urine	Enterococcus faecalis	Enterococcus	OTU0004_Enterococcus
7	2	urine	Staphylococcus capitis	Staphylococcus	OTU0009_Staphylococcus
7	2	urine	Pseudomonas aeruginosa	unclassified_Pseudomonadaceae	OTU0002_Pseudomonas
7	2	wound	Staphylococcus aureus	Staphylococcus	OTU0009_Staphylococcus
7	2	wound	Staphylococcus epidermidis	Staphylococcus	OTU0009_Staphylococcus
7	2	wound	Enterococcus faecalis	Enterococcus	OTU0009_Staphylococcus
7	2	wound	Pseudomonas aeruginosa	Pseudomonas	OTU0002_Pseudomonas
8	1	urine	Providencia stuartii	Provindencia	OTU0014_Providencia
8	1	urine	Proteus mirabilis	Proteus	OTU0019_Proteus
8	1	urine	Aerococcus urinae	Aerococcus	OTU0041_Aerococcus
8	1	urine	Aerococcus sanguinicola	Aerococcus	OTU0018_Aerococcus
8	1	wound	Corynebacterium striatum	Corynebacterium	OTU0013_Corynebacterium
8	1	wound	Morganella morganii	Morganella	OTU0096_Morganella
8	1	wound	Providencia stuartii	Provindencia	OTU0014_Providencia
8	1	wound	Proteus mirabilis	Proteus	OTU0019_Proteus
8	1	wound	Acinetobacter baumannii	Acinetobacter	OTU0005_Acinetobacter
8	1	wound	Streptococcus constellatus	Streptococcus	OTU0057_Streptococcus
8	1	wound	Staphylococcus simulans	Staphylococcus	OTU0009_Staphylococcus
8	1	wound	Corynebacterium amycolatum	Corynebacterium	OTU0082_Corynebacterium
8	1	wound	Enteroccus faecalis	Enterococcus	OTU0004_Enterococcus
8	2	urine	Proteus mirabilis	Proteus	OTU0019_Proteus
8	2	urine	Aerococcus urinae	Aerococcus	OTU0041_Aerococcus
8	2	urine	Aerococcus sanguinicola	Aerococcus	OTU0018_Aerococcus
8	2	urine	Providencia stuartii	Provindencia	OTU0014_Providencia
8	2	wound	Corynebacterium striatum	Bacteria	OTU0013_Corynebacterium
8	2	wound	Corynebacterium amycolatum	Corynebacterium	OTU0082_Corynebacterium
8	2	wound	Staphylococcus simulans	Staphylococcus	OTU0009_Staphylococcus
8	2	wound	Staphylococcus cohnii	Staphylococcus	OTU0009_Staphylococcus
8	2	wound	Enterococcus faecalis	Enterococcus	OTU0004_Enterococcus
8	2	wound	Arthrobacter cumminsii	Arthrobacter	OTU0146_Micrococcaceae_unclassified
8	2	wound	Proteus mirabilis	Proteus	OTU0019_Proteus
8	2	wound	Morganella morganii	Morganella	OTU0096_Morganella
8	2	wound	Providencia stuartii	Provindencia	OTU0014_Providencia
8	2	wound	Acinetobacter baumannii	Acinetobacter	OTU0005_Acinetobacter
8	3	urine	Aerococcus sanguinicola	Aerococcus	OTU0018_Aerococcus
8	3	urine	Proteus mirabilis	Proteus	OTU0019_Proteus
8	3	urine	Providencia stuartii	Provindencia	OTU0014_Providencia
8	3	wound	Proteus mirabilis	Enterobacteriaceae	OTU0019_Proteus
8	3	wound	Streptococcus agalactiae	Streptococcus	OTU0030_Streptococcus
8	3	wound	Corynebacterium striatum	Corynebacterium	OTU0013_Corynebacterium
8	3	wound	Enterococcus faecalis	Enterococcus	OTU0004_Enterococcus
8	3	wound	Providencia stuartii	Provindencia	OTU0014_Providencia
8	3	wound	Acinetobacter baumannii	Acinetobacter	OTU0005_Acinetobacter
8	4	urine	Aerococcus sanguinicola	Aerococcus	OTU0018_Aerococcus
8	4	urine	Providencia stuartii	Provindencia	OTU0014_Providencia
8	4	urine	Proteus mirabilis	Proteus	OTU0019_Proteus
8	4	urine	Pseudomonas aeruginosa	Pseudomonas	OTU0002_Pseudomonas
8	4	wound	Enterococcus faecalis	Enterococcus	OTU0004_Enterococcus
8	4	wound	Globicatella sanguinis	Globicatella	OTU0238_Aerococcaceae_unclassified
8	4	wound	Streptococcus agalactiae	Streptococcus	OTU0030_Streptococcus
8	4	wound	Staphylococcus simulans	Staphylococcus	OTU0009_Staphylococcus
8	4	wound	Enterococcus avium	Enterococcus	OTU0004_Enterococcus
8	4	wound	Corynebacterium striatum	Corynebacterium	OTU0013_Corynebacterium
8	4	wound	Brevibacterium ravenspurgense	Brevibacterium	OTU0101_Brevibacterium
8	4	wound	Staphylococcus cohnii	Staphylococcus	OTU0009_Staphylococcus
8	4	wound	Proteus mirabilis	Proteus	OTU0019_Proteus
8	4	wound	Providencia stuartii	Provindencia	OTU0014_Providencia
8	4	wound	Morganella morganii	Morganella	OTU0096_Morganella
8	4	wound	Pseudomonas aeruginosa	Pseudomonas	OTU0002_Pseudomonas
9	1	urine	Enteroccus faecalis	Enterococcus	OTU0004_Enterococcus
9	1	urine	Escherichia coli	Escherichia	OTU0003_Escherichia/Shigella
9	1	wound	Enteroccus faecalis	Enterococcus	OTU0004_Enterococcus
9	1	wound	Staphylococcus cohnii	Staphylococcus	OTU0009_Staphylococcus
9	1	wound	Acinetobacter baumannii	Acinetobacter	OTU0005_Acinetobacter
9	1	wound	Proteus mirabilis	Proteus	OTU0019_Proteus
9	1	wound	Escherichia coli	Escherichia	OTU0003_Escherichia/Shigella
9	3	urine	Escherichia coli	Escherichia	OTU0003_Escherichia/Shigella
9	3	urine	Enteroccus faecalis	Enterococcus	OTU0004_Enterococcus
9	3	wound	Corynebacterium striatum	Corynebacterium	OTU0013_Corynebacterium
9	3	wound	Escherichia coli	Escherichia	OTU0003_Escherichia/Shigella
9	3	wound	Proteus mirabilis	Proteus	OTU0019_Proteus
9	3	wound	Enteroccus faecalis	Enterococcus	OTU0004_Enterococcus
9	4	urine	Enteroccus faecalis	Enterococcus	OTU0004_Enterococcus
9	4	urine	Escherichia coli	Escherichia	OTU0003_Escherichia/Shigella
9	4	wound	Corynebacterium striatum	Corynebacterium	OTU0013_Corynebacterium
9	4	wound	Enteroccus faecalis	Enterococcus	OTU0004_Enterococcus
9	4	wound	Escherichia coli	Escherichia	OTU0003_Escherichia/Shigella
9	4	wound	Pseudomonas aeruginosa	Pseudomonas	OTU0002_Pseudomonas
9	4	wound	Acinetobacter baumannii	Acinetobacter	OTU0005_Acinetobacter
9	4	wound	Proteus mirabilis	Proteus	OTU0019_Proteus
9	4	wound	Arthrobacter cumminsii	Micrococcaceae	OTU0146_Micrococcaceae_unclassified
