# Supplementary material for: Bacteria Detected in both Urine and Open Wounds in Nursing Home Residents: a Pilot Study
Source: mSphere. 2019 Aug 28;4(4):e00463-19. doi: 10.1128/mSphere.00463-19 (PMC6714893; doi:10.1128/mSphere.00463-19)
Supplement: TABLE S3 [file mSphere.00463-19-st003.xlsx]

## Sheet: Sheet1
OTU_ID	Classification	Frequency_present_urine	Frequency_present_open_wound	Frequency detected in both urine and wound
Otu0003	Escherichia/Shigella	9	11	7
Otu0004	Enterococcus	9	8	7
Otu0031	Bacteroides	8	11	7
Otu0017	Anaerococcus	7	12	7
Otu0021	Actinotignum	7	8	7
Otu0025	Anaerococcus	7	12	7
Otu0016	Peptoniphilus	8	9	6
Otu0001	Enterobacteriaceae_unclassified	10	6	5
Otu0019	Proteus	7	8	5
Otu0009	Staphylococcus	6	11	5
Otu0015	Campylobacter	6	8	5
Otu0113	Actinomyces	5	7	5
Otu0002	Pseudomonas	10	6	4
Otu0026	Porphyromonas	6	5	4
Otu0034	Peptoniphilus	6	8	4
Otu0024	Porphyromonas	5	7	4
Otu0060	Clostridiales_Incertae_Sedis_XI_unclassified	4	5	4
Otu0085	Trueperella	4	5	4
Otu0014	Providencia	6	5	3
Otu0005	Acinetobacter	4	11	3
Otu0008	Finegoldia	4	12	3
Otu0057	Streptococcus	3	7	3
Otu0067	Peptococcus	3	7	3
Otu0082	Corynebacterium	3	6	3
Otu0169	Porphyromonas	3	4	3
Otu0193	Methylobacterium	3	4	3
Otu0230	Peptoniphilus	3	5	3
Otu0117	Lactobacillus	6	3	2
Otu0098	Dermabacter	5	4	2
Otu0088	Oligella	4	2	2
Otu0097	Akkermansia	4	3	2
Otu0111	Bacteroides	4	7	2
Otu0046	Streptococcus	3	3	2
Otu0050	Clostridium_XlVa	3	5	2
Otu0108	Bacteroides	3	5	2
Otu0144	Prevotella	3	3	2
Otu0011	Parvimonas	2	9	2
Otu0013	Corynebacterium	2	12	2
Otu0044	Bacteroides	2	5	2
Otu0055	Veillonella	2	4	2
Otu0077	Porphyromonas	2	6	2
Otu0109	Parabacteroides	2	4	2
Otu0126	Eikenella(98)	2	5	2
Otu0185	Bacteroides	2	2	2
Otu0199	Peptoniphilus	2	6	2
Otu0240	Peptostreptococcaceae_unclassified(90)	2	3	2
Otu0018	Aerococcus	4	1	1
Otu0238	Aerococcaceae_unclassified	4	3	1
Otu0007	Prevotella	3	6	1
Otu0012	Streptococcus	3	7	1
Otu0039	Corynebacterium	3	1	1
Otu0051	Veillonella	3	3	1
Otu0052	Dialister	3	7	1
Otu0069	Prevotella	3	4	1
Otu0072	Prevotella	3	1	1
Otu0078	Varibaculum	3	6	1
Otu0268	Helicobacter	3	3	1
Otu0281	Anaerococcus	3	3	1
Otu0006	Fusobacterium	2	11	1
Otu0010	Prevotella	2	2	1
Otu0028	Prevotella	2	2	1
Otu0045	Streptococcus	2	3	1
Otu0047	Prevotella	2	1	1
Otu0086	Actinomyces	2	3	1
Otu0091	Haemophilus(99)	2	3	1
Otu0124	Prevotella	2	3	1
Otu0213	Cloacibacterium	2	3	1
Otu0220	Oscillibacter	2	1	1
Otu0251	Porphyromonadaceae_unclassified	2	1	1
Otu0280	Porphyromonadaceae_unclassified	2	1	1
Otu0312	Clostridium_IV	2	1	1
Otu0022	Pasteurellaceae_unclassified	1	6	1
Otu0023	Achromobacter	1	2	1
Otu0027	Prevotella	1	2	1
Otu0029	Peptostreptococcus	1	6	1
Otu0033	Helicobacter	1	1	1
Otu0035	Listeria	1	1	1
Otu0036	Deinococcus	1	1	1
Otu0037	Neisseria	1	1	1
Otu0038	Gemella	1	5	1
Otu0040	Burkholderia	1	2	1
Otu0042	Lachnospiraceae_unclassified	1	1	1
Otu0048	Burkholderia	1	2	1
Otu0053	Bacillales_unclassified	1	1	1
Otu0056	Streptococcus	1	1	1
Otu0061	Blautia	1	3	1
Otu0063	Porphyromonas	1	1	1
Otu0065	Clostridium_sensu_stricto	1	1	1
Otu0070	Lactobacillales_unclassified(89)	1	1	1
Otu0073	Clostridium_XVIII	1	1	1
Otu0076	Rothia	1	2	1
Otu0080	Lachnospiraceae_unclassified	1	1	1
Otu0084	Rothia	1	1	1
Otu0089	Rhodobacter	1	1	1
Otu0095	Lachnospiraceae_unclassified	1	1	1
Otu0099	Leptotrichia	1	1	1
Otu0100	Porphyromonas	1	9	1
Otu0105	Actinomyces	1	2	1
Otu0106	Atopobium	1	4	1
Otu0114	Solobacterium	1	4	1
Otu0115	Prevotella	1	1	1
Otu0118	Bacteroides	1	4	1
Otu0119	Oribacterium	1	1	1
Otu0121	Faecalicoccus(84)	1	3	1
Otu0123	Flavonifractor	1	4	1
Otu0125	Alloprevotella	1	1	1
Otu0129	Facklamia	1	1	1
Otu0130	Porphyromonas	1	1	1
Otu0131	Ruminococcaceae_unclassified	1	4	1
Otu0134	Ruminococcaceae_unclassified	1	1	1
Otu0135	Treponema	1	1	1
Otu0137	Clostridiales_unclassified	1	2	1
Otu0141	Stomatobaculum	1	1	1
Otu0143	Rothia	1	3	1
Otu0149	Lactobacillus	1	5	1
Otu0152	Prevotella	1	1	1
Otu0153	Campylobacter	1	1	1
Otu0155	Fusobacterium	1	6	1
Otu0159	Dermabacteraceae_unclassified	1	3	1
Otu0161	Lachnoanaerobaculum	1	1	1
Otu0163	Mogibacterium	1	3	1
Otu0165	Prevotella	1	1	1
Otu0166	Prevotella	1	1	1
Otu0167	Capnocytophaga	1	1	1
Otu0170	Actinomyces	1	3	1
Otu0171	Anaerococcus	1	1	1
Otu0172	Actinomyces(99)	1	1	1
Otu0176	Lachnospiraceae_unclassified	1	3	1
Otu0180	Capnocytophaga	1	1	1
Otu0184	Scardovia	1	2	1
Otu0186	Prevotella	1	1	1
Otu0189	Oribacterium	1	1	1
Otu0190	Prevotella	1	1	1
Otu0194	Flavobacteriaceae_unclassified	1	1	1
Otu0195	Lachnoanaerobaculum	1	1	1
Otu0201	Treponema	1	2	1
Otu0202	Pseudomonas	1	1	1
Otu0206	Lachnospiraceae_unclassified	1	1	1
Otu0208	Anaeroplasma	1	1	1
Otu0209	Streptobacillus	1	2	1
Otu0211	Corynebacterium	1	2	1
Otu0226	Pseudomonas	1	3	1
Otu0228	Catonella	1	1	1
Otu0235	Helcococcus	1	1	1
Otu0243	Bacteroidales_unclassified	1	1	1
Otu0246	Prevotella	1	1	1
Otu0254	Prevotella	1	1	1
Otu0257	Prevotella	1	1	1
Otu0259	Treponema	1	1	1
Otu0261	Fusobacterium	1	1	1
Otu0264	Porphyromonadaceae_unclassified	1	1	1
Otu0267	Campylobacter	1	1	1
Otu0277	Corynebacterium	1	1	1
Otu0278	Megasphaera	1	1	1
Otu0284	Leptotrichia	1	1	1
Otu0290	Lachnospiraceae_unclassified	1	1	1
Otu0295	Veillonellaceae_unclassified	1	1	1
Otu0298	Nocardia	1	1	1
Otu0300	Veillonellaceae_unclassified	1	1	1
Otu0301	Streptococcus	1	1	1
Otu0303	Prevotella	1	1	1
Otu0317	Leptotrichia	1	1	1
Otu0332	Clostridiales_unclassified	1	1	1
Otu0401	Dialister(77)	1	1	1
